# Supplementary material for: Cell-Free DNA–Based Multi-Cancer Early Detection Test in an Asymptomatic Screening Population (NHS-Galleri): Design of a Pragmatic, Prospective Randomised Controlled Trial
Source: Cancers (Basel). 2022 Oct 1;14(19):4818. doi: 10.3390/cancers14194818 (PMC9564213; doi:10.3390/cancers14194818)
Supplement: Supplementary file 1 [file cancers-14-04818-s001.zip]

Archive with 1 entries (1 files):
- cancers-1908651-supplementary.pdf
